# Supplementary material for: Differences in mortality in critically ill elderly patients during the second COVID-19 surge in Europe
Source: Crit Care. 2021 Sep 23;25:344. doi: 10.1186/s13054-021-03739-7 (PMC8459701; doi:10.1186/s13054-021-03739-7)
Supplement: Supplementary file 7 — Additional file 7. All statistical details on this analysis with and without imputation for missing data for the overall survival probability analysis until day 90 are [file 13054_2021_3739_MOESM7_ESM.xlsx]

## Sheet: A
BEFORE DAY 15
		HR (95%CI)	P-value	HR (95%CI)	P-value
Surge	Second vs first	1.04 (95% CI 0.83-1.3)	0.729285	1.06 (95% CI 0.85-1.32)	0.616428
Frailty (ref=Fit)	Vulnerable (CFS 4)	1.27 (95% CI 0.97-1.68)	0.086297
	Frail (CFS 5-8)	2.03 (95% CI 1.6-2.58)	<0.0001
Age	one year increase	1.07 (95% CI 1.05-1.09)	<0.0001
Habitat (ref=own home)	Other home with family or caregivers	1.36 (95% CI 1-1.84)	0.050587
	Nursing home	0.68 (95% CI 0.36-1.28)	0.234314
	Hospital ward	0.94 (95% CI 0.57-1.53)	0.791421
	Other/Unknown	0.71 (95% CI 0.44-1.15)	0.163453
Sex	Female vs male	0.96 (95% CI 0.8-1.14)	0.6154
pao2fio2	one point increase	1 (95% CI 1-1)	0.162834
sofa_neuro	one point increase	1.15 (95% CI 1.06-1.25)	0.000895
sofa_cardio	one point increase	1.01 (95% CI 0.95-1.07)	0.697618
sofa_liver	one point increase	1.09 (95% CI 0.92-1.31)	0.316648
sofa_coag	one point increase	1.17 (95% CI 1-1.37)	0.04994
sofa_kidney	one point increase	1.31 (95% CI 1.19-1.43)	<0.0001
BMI	one point increase	1.01 (95% CI 0.99-1.03)	0.284812
Diabetes (any type)	yes vs no	1.13 (95% CI 0.93-1.39)	0.219568
Ischemic heart disease	yes vs no	1.14 (95% CI 0.91-1.42)	0.249475
Renal insufficiency	yes vs no	0.95 (95% CI 0.73-1.23)	0.692713
Arterial hypertension	yes vs no	0.88 (95% CI 0.75-1.02)	0.095377
Pulmonary comorbidity	yes vs no	1.07 (95% CI 0.9-1.28)	0.412232
Chronic heart failure	yes vs no	1.1 (95% CI 0.84-1.43)	0.503102
MULTIPLE IMPUTATION FOR LANDMARK BEFORE DAY 15
SUMMARY OF ESTIMATES COMBINED ACROSS ALL IMPUTED DATASETS
		HR (95%CI)	P-value	HR (95%CI)	P-value
Surge	Second vs first	1.03 (0.85-1.24)	0.757286	1.06 (0.88-1.28)	0.54592
Frailty (ref=Fit)	Vulnerable (CFS 4)	1.34 (1.06-1.71)	0.016186
	Frail (CFS 5-8)	2.05 (1.64-2.55)	<0.0001
Age	one year increase	1.06 (1.04-1.08)	<0.0001
Habitat (ref=own home)	Other home with family or caregivers	1.39 (1.06-1.83)	0.0169991
	Nursing home	0.91 (0.57-1.46)	0.695763
	Hospital ward	0.91 (0.61-1.34)	0.624564
	Other/Unknown	1.1 (0.81-1.51)	0.538717
Sex	Female vs male	0.99 (0.85-1.16)	0.947401
pao2fio2	one point increase	1 (1-1)	0.679333
sofa_neuro	one point increase	1.13 (1.05-1.23)	0.00185777
sofa_cardio	one point increase	1.03 (0.98-1.09)	0.270357
sofa_liver	one point increase	1.07 (0.92-1.25)	0.365729
sofa_coag	one point increase	1.13 (0.98-1.31)	0.0915914
sofa_kidney	one point increase	1.29 (1.2-1.39)	<0.0001
BMI	one point increase	1.01 (0.99-1.03)	0.234494
Diabetes (any type)	yes vs no	1.2 (1.01-1.42)	0.0383532
Ischemic heart disease	yes vs no	1.06 (0.87-1.3)	0.543889
Renal insufficiency	yes vs no	0.92 (0.75-1.14)	0.449956
Arterial hypertension	yes vs no	0.88 (0.76-1.02)	0.0992574
Pulmonary comorbidity	yes vs no	1.12 (0.96-1.3)	0.155162
Chronic heart failure	yes vs no	1.12 (0.89-1.41)	0.348743
AFTER DAY 15 (N=1790 patients alive 15 days after ICU admission and with FU > 15 days)
		HR (95%CI)	P-value	HR (95%CI)	P-value
Surge	Second vs first	1.87 (95% CI 1.44-2.43)	<0.0001	1.73 (95% CI 1.35-2.22)	<0.0001
Frailty (ref=Fit)	Vulnerable (CFS 4)	1.24 (95% CI 0.91-1.69)	0.166113
	Frail (CFS 5-8)	1.53 (95% CI 1.11-2.11)	0.0088
Age	one year increase	1.04 (95% CI 1.02-1.06)	0.000809
Habitat (ref=own home)	Other home with family or caregivers	1.23 (95% CI 0.83-1.83)	0.304752
	Nursing home	0.43 (95% CI 0.17-1.09)	0.073807
	Hospital ward	0.98 (95% CI 0.7-1.37)	0.90876
	Other/Unknown	0.86 (95% CI 0.55-1.32)	0.484744
Sex	Female vs male	0.75 (95% CI 0.6-0.93)	0.00877
pao2fio2	one point increase	1 (95% CI 1-1)	0.383347
sofa_neuro	one point increase	1.2 (95% CI 1.08-1.34)	0.000724
sofa_cardio	one point increase	1.06 (95% CI 1-1.13)	0.056222
sofa_liver	one point increase	0.94 (95% CI 0.77-1.14)	0.515054
sofa_coag	one point increase	1.14 (95% CI 0.96-1.34)	0.125712
sofa_kidney	one point increase	1.1 (95% CI 0.98-1.23)	0.125144
BMI	one point increase	0.99 (95% CI 0.97-1.02)	0.545996
Diabetes (any type)	yes vs no	1.09 (95% CI 0.9-1.33)	0.371921
Ischemic heart disease	yes vs no	0.77 (95% CI 0.57-1.05)	0.09564
Renal insufficiency	yes vs no	1.39 (95% CI 1.02-1.9)	0.036566
Arterial hypertension	yes vs no	0.92 (95% CI 0.77-1.09)	0.309503
Pulmonary comorbidity	yes vs no	1.07 (95% CI 0.89-1.28)	0.457937
Chronic heart failure	yes vs no	0.87 (95% CI 0.65-1.18)	0.37855
MULTIPLE IMPUTATION FOR LANDMARK AFTER DAY 15
SUMMARY OF ESTIMATES COMBINED ACROSS ALL IMPUTED DATASETS
		HR (95%CI)	P-value	HR (95%CI)	P-value
Surge	Second vs first	1.65 (1.34-2.05)	<0.0001	1.57 (1.27-1.94)	<0.0001
Frailty (ref=Fit)	Vulnerable (CFS 4)	1.21 (0.91-1.63)	0.194477
	Frail (CFS 5-8)	1.5 (1.1-2.03)	0.00975066
Age	one year increase	1.05 (1.03-1.07)	<0.0001
Habitat (ref=own home)	Other home with family or caregivers	1.16 (0.78-1.72)	0.473897
	Nursing home	0.45 (0.21-0.95)	0.0355809
	Hospital ward	0.97 (0.72-1.29)	0.814271
	Other/Unknown	1.09 (0.75-1.58)	0.659915
Sex	Female vs male	0.78 (0.66-0.93)	0.00637916
pao2fio2	one point increase	1 (1-1)	0.215754
sofa_neuro	one point increase	1.13 (1.03-1.24)	0.00761754
sofa_cardio	one point increase	1.05 (1-1.11)	0.0624398
sofa_liver	one point increase	0.93 (0.77-1.12)	0.45031
sofa_coag	one point increase	1.16 (1.01-1.32)	0.0306654
sofa_kidney	one point increase	1.1 (0.99-1.21)	0.0726231
BMI	one point increase	1 (0.98-1.01)	0.633013
Diabetes (any type)	yes vs no	1.04 (0.87-1.25)	0.662732
Ischemic heart disease	yes vs no	0.81 (0.63-1.04)	0.095669
Renal insufficiency	yes vs no	1.27 (0.94-1.7)	0.116379
Arterial hypertension	yes vs no	0.91 (0.78-1.06)	0.21568
Pulmonary comorbidity	yes vs no	1.04 (0.88-1.23)	0.657831
Chronic heart failure	yes vs no	0.92 (0.71-1.19)	0.541165
Whole Follow-up
		HR (95%CI)	P-value	HR (95%CI)	P-value
Surge	Second vs first	1.37 (95% CI 1.13-1.66)	0.001384	1.32 (95% CI 1.1-1.58)	0.002767
Frailty (ref=Fit)	Vulnerable (CFS 4)	1.23 (95% CI 0.99-1.52)	0.057198
	Frail (CFS 5-8)	1.81 (95% CI 1.47-2.23)	<0.0001
Age	one year increase	1.06 (95% CI 1.04-1.07)	<0.0001
Habitat (ref=own home)	Other home with family or caregivers	1.33 (95% CI 1.02-1.74)	0.034413
	Nursing home	0.58 (95% CI 0.31-1.09)	0.091552
	Hospital ward	0.96 (95% CI 0.71-1.29)	0.782592
	Other/Unknown	0.77 (95% CI 0.54-1.1)	0.15378
Sex	Female vs male	0.86 (95% CI 0.74-0.99)	0.041531
pao2fio2	one point increase	1 (95% CI 1-1)	0.692689
sofa_neuro	one point increase	1.16 (95% CI 1.08-1.25)	<0.0001
sofa_cardio	one point increase	1.03 (95% CI 0.99-1.08)	0.119413
sofa_liver	one point increase	1.03 (95% CI 0.9-1.18)	0.670027
sofa_coag	one point increase	1.15 (95% CI 1.02-1.29)	0.019702
sofa_kidney	one point increase	1.22 (95% CI 1.13-1.31)	<0.0001
BMI	one point increase	1 (95% CI 0.99-1.02)	0.77598
Diabetes (any type)	yes vs no	1.13 (95% CI 0.99-1.28)	0.077594
Ischemic heart disease	yes vs no	0.98 (95% CI 0.82-1.16)	0.783867
Renal insufficiency	yes vs no	1.11 (95% CI 0.92-1.34)	0.261965
Arterial hypertension	yes vs no	0.88 (95% CI 0.78-1)	0.059304
Pulmonary comorbidity	yes vs no	1.06 (95% CI 0.94-1.2)	0.338901
Chronic heart failure	yes vs no	1 (95% CI 0.81-1.22)	0.972772
SUMMARY OF ESTIMATES COMBINED ACROSS ALL IMPUTED DATASETS
		HR (95%CI)	P-value	HR (95%CI)	P-value
Surge	Second vs first	1.28 (1.09-1.51)	0.00341349	1.25 (1.06-1.48)	0.00707762
Frailty (ref=Fit)	Vulnerable (CFS 4)	1.25 (1.03-1.52)	0.0252247
	Frail (CFS 5-8)	1.8 (1.48-2.19)	<0.0001
Age	one year increase	1.05 (1.04-1.07)	<0.0001
Habitat (ref=own home)	Other home with family or caregivers	1.34 (1.06-1.69)	0.0133151
	Nursing home	0.74 (0.46-1.2)	0.225968
	Hospital ward	0.93 (0.72-1.2)	0.56813
	Other/Unknown	1.1 (0.86-1.39)	0.456808
Sex	Female vs male	0.91 (0.8-1.03)	0.120871
pao2fio2	one point increase	1 (1-1)	0.735228
sofa_neuro	one point increase	1.13 (1.06-1.21)	0.000346974
sofa_cardio	one point increase	1.04 (1-1.08)	0.0417508
sofa_liver	one point increase	1.02 (0.9-1.15)	0.774962
sofa_coag	one point increase	1.13 (1.03-1.25)	0.0141306
sofa_kidney	one point increase	1.21 (1.14-1.29)	<0.0001
BMI	one point increase	1 (0.99-1.02)	0.574542
Diabetes (any type)	yes vs no	1.14 (1-1.29)	0.0443916
Ischemic heart disease	yes vs no	0.97 (0.83-1.13)	0.652811
Renal insufficiency	yes vs no	1.05 (0.9-1.23)	0.538187
Arterial hypertension	yes vs no	0.88 (0.79-0.99)	0.0310511
Pulmonary comorbidity	yes vs no	1.08 (0.96-1.21)	0.20754
Chronic heart failure	yes vs no	1.03 (0.86-1.24)	0.712166
