# Supplementary material for: Differences in mortality in critically ill elderly patients during the second COVID-19 surge in Europe
Source: Crit Care. 2021 Sep 23;25:344. doi: 10.1186/s13054-021-03739-7 (PMC8459701; doi:10.1186/s13054-021-03739-7)
Supplement: Supplementary file 9 — Additional file 9. Subgroup analysis for different subgroups with a sensitivity analysis excluding the first four weeks of each surge [file 13054_2021_3739_MOESM9_ESM.xlsx]

## Sheet: Feuille1
Sub analysis excluding
Greece, Norway, Poland and Wales
N=2625 patients in the original dataset
> N = 2367 after exclusion of above mentioned countries
> N=1894 with complete data on age, sex, pao2fio2, habitat, sofa, frailty, bmi, outcome
variables		HR (95%CI)	P-value	HR (95%CI)	P-value	HR (95%CI)	P-value
Surge	Second vs first	1.23 (95% CI 1.02-1.48)	0.03029	1.3 (95% CI 1.07-1.58)	0.00847	1.31 (95% CI 1.07-1.6)	0.008857
Frailty (ref=Fit)	Vulnerable (CFS 4)			1.28 (95% CI 1.01-1.63)	0.042876	1.22 (95% CI 0.96-1.55)	0.098288
	Frail (CFS 5-8)			2.12 (95% CI 1.7-2.65)	<0.0001	1.95 (95% CI 1.54-2.48)	<0.0001
Age	one year increase			1.06 (95% CI 1.05-1.08)	<0.0001	1.06 (95% CI 1.05-1.08)	<0.0001
Habitat (ref=own home)	Other home with family or caregivers			1.2 (95% CI 0.87-1.65)	0.257398	1.16 (95% CI 0.85-1.58)	0.362349
	Nursing home			0.66 (95% CI 0.35-1.26)	0.212974	0.59 (95% CI 0.3-1.16)	0.126179
	Hospital ward			0.88 (95% CI 0.63-1.22)	0.431699	0.89 (95% CI 0.65-1.21)	0.455553
	Other/Unknown			0.82 (95% CI 0.55-1.23)	0.339095	0.76 (95% CI 0.52-1.12)	0.164944
Sex	Female vs male			0.86 (95% CI 0.73-1.01)	0.062568	0.85 (95% CI 0.73-1)	0.046298
pao2fio2	one point increase			1 (95% CI 1-1)	0.827619	1 (95% CI 1-1)	0.730374
Sofa	one point increase			1.09 (95% CI 1.06-1.12)	<0.0001	1.09 (95% CI 1.06-1.12)	<0.0001
BMI	one point increase			1 (95% CI 0.99-1.02)	0.619335	1 (95% CI 0.98-1.02)	0.890548
Diabetes (any type)	yes vs no					1.13 (95% CI 0.97-1.31)	0.106586
Ischemic heart disease	yes vs no					0.99 (95% CI 0.82-1.19)	0.888261
Renal insufficiency	yes vs no					1.33 (95% CI 1.12-1.59)	0.001215
Arterial hypertension	yes vs no					0.85 (95% CI 0.74-0.97)	0.013694
Pulmonary comorbidity	yes vs no					1.03 (95% CI 0.9-1.18)	0.677995
Chronic heart failure	yes vs no					1.02 (95% CI 0.82-1.25)	0.883355
Sub analysis excluding
first four weeks of each surge
N=2625 patients in the original dataset
> N=2445 patients included
> N=1943 with complete data on age, sex, pao2fio2, habitat, sofa, frailty, bmi, outcome
variables		summar	pvalue	summar	pvalue	summar	pvalue
Surge	Second vs first	1.37 (95% CI 1.14-1.66)	0.001042	1.4 (95% CI 1.15-1.69)	0.000686	1.41 (95% CI 1.15-1.72)	0.000897
Frailty (ref=Fit)	Vulnerable (CFS 4)			1.26 (95% CI 1.01-1.57)	0.041556	1.2 (95% CI 0.97-1.5)	0.098764
	Frail (CFS 5-8)			2.06 (95% CI 1.66-2.55)	<0.0001	1.88 (95% CI 1.49-2.36)	<0.0001
Age	one year increase			1.06 (95% CI 1.04-1.07)	<0.0001	1.06 (95% CI 1.04-1.07)	<0.0001
Habitat (ref=own home)	Other home with family or caregivers			1.35 (95% CI 1.03-1.75)	0.027304	1.32 (95% CI 1.01-1.73)	0.039168
	Nursing home			0.72 (95% CI 0.39-1.31)	0.276773	0.63 (95% CI 0.33-1.19)	0.15372
	Hospital ward			0.94 (95% CI 0.68-1.28)	0.677685	0.95 (95% CI 0.7-1.28)	0.744309
	Other/Unknown			0.83 (95% CI 0.56-1.25)	0.371804	0.77 (95% CI 0.52-1.15)	0.209392
Sex	Female vs male			0.86 (95% CI 0.73-1.01)	0.0637	0.86 (95% CI 0.74-1)	0.052962
pao2fio2	one point increase			1 (95% CI 1-1)	0.984548	1 (95% CI 1-1)	0.92445
Sofa	one point increase			1.1 (95% CI 1.07-1.13)	<0.0001	1.1 (95% CI 1.07-1.13)	<0.0001
BMI	one point increase			1.01 (95% CI 0.99-1.02)	0.51456	1 (95% CI 0.99-1.02)	0.838148
Diabetes (any type)	yes vs no					1.11 (95% CI 0.97-1.28)	0.120018
Ischemic heart disease	yes vs no					1.05 (95% CI 0.88-1.27)	0.569555
Renal insufficiency	yes vs no					1.26 (95% CI 1.07-1.48)	0.004947
Arterial hypertension	yes vs no					0.91 (95% CI 0.79-1.05)	0.204887
Pulmonary comorbidity	yes vs no					1.01 (95% CI 0.88-1.15)	0.90728
Chronic heart failure	yes vs no					0.99 (95% CI 0.81-1.21)	0.915933
